# Supplementary material for: Epidemiological, behavioural, and clinical factors associated with antimicrobial-resistant gonorrhoea: a review
Source: F1000Res. 2018 Mar 27;7:400. [Version 1] doi: 10.12688/f1000research.13600.1 (PMC5871945; doi:10.12688/f1000research.13600.1)
Supplement: Supplementary file 2 [file f1000research-7-14773-s0001.tgz]

Archive with 1 entries (1 files):
- a8bf35d8-5a80-4556-bffb-0a8491ed72a2.docx
